# Supplementary material for: ITGB1 Drives Hepatocellular Carcinoma Progression by Modulating Cell Cycle Process Through PXN/YWHAZ/AKT Pathways
Source: Front Cell Dev Biol. 2021 Dec 17;9:711149. doi: 10.3389/fcell.2021.711149 (PMC8718767; doi:10.3389/fcell.2021.711149)
Supplement: Supplementary file 17 [file Table8.XLSX]

## Sheet: Sheet1
Gene Name
ITGB1 F	CCTACTTCTGCACGATGTGATG
ITGB1 R	CCTTTGCTACGGTTGGTTACATT
Ki67 F	ACGCCTGGTTACTATCAAAAGG
Ki67 R	CAGACCCATTTACTTGTGTTGGA
YWHAZ F	TGATCCCCAATGCTTCACAAG
YWHAZ R	GCCAAGTAACGGTAGTAATCTCC
PXN F	CTGCTGGAACTGAACGCTGTA
PXN R	GGGGCTGTTAGTCTCTGGGA
TLN1 F	AGCTGAACCTCCTGTATGTGC
TLN1 R	CAATTCTTGTGTGCCTGGAAGAT
cyclin D1 F	CAATGACCCCGCACGATTTC
cyclin D1 R	CATGGAGGGCGGATTGGAA
CDC42 F	CCATCGGAATATGTACCGACTG
CDC42 R	CTCAGCGGTCGTAATCTGTCA
cyclin E1 F	AAGGAGCGGGACACCATGA
cyclin E1 R	ACGGTCACGTTTGCCTTCC
cyclin B1 F	TTGGGGACATTGGTAACAAAGTC
cyclin B1 R	ATAGGCTCAGGCGAAAGTTTTT
cyclin A2 F	GGATGGTAGTTTTGAGTCACCAC
cyclin A2 R	CACGAGGATAGCTCTCATACTGT
AKT F	AGCGACGTGGCTATTGTGAAG
AKT R	GCCATCATTCTTGAGGAGGAAGT
GAPDH F	GAAGATGGTGATGGGATTTC
GAPDH R	GAAGGTGAAGGTCGGAGTC
